# Supplementary material for: Attachment- and Relationship-Based Interventions during NICU Hospitalization for Families with Preterm/Low-Birth Weight Infants: A Systematic Review of RCT Data
Source: Int J Environ Res Public Health. 2022 Jan 20;19(3):1126. doi: 10.3390/ijerph19031126 (PMC8834457; doi:10.3390/ijerph19031126)
Supplement: Supplementary file 1 [file ijerph-19-01126-s001.zip]

Archive with 1 entries (1 files):
- ijerph-1523898-supplementary.pdf
